# Supplementary material for: S-Ethyl-Isothiocitrullin-Based Dipeptides and 1,2,4-Oxadiazole Pseudo-Dipeptides: Solid Phase Synthesis and Evaluation as NO Synthase Inhibitors
Source: Molecules. 2023 Jun 29;28(13):5085. doi: 10.3390/molecules28135085 (PMC10343299; doi:10.3390/molecules28135085)
Supplement: Supplementary file 1 [file molecules-28-05085-s001.zip]

Archive with 1 entries (1 files):
- molecules-2458990-supplementary.pdf
